# Supplementary material for: Risk Prediction Models for New Vertebral Fracture After Vertebral Augmentation in Elderly Patients with Osteoporotic Vertebral Compression Fractures: A Systematic Review
Source: Healthcare (Basel). 2026 Jul 17;14(14):2162. doi: 10.3390/healthcare14142162 (PMC13411060; doi:10.3390/healthcare14142162)
Supplement: Supplementary file 1 [file healthcare-14-02162-s001.zip]

Archive with 5 entries (5 files):
- PRISMA_2020_checklist.pdf
- Supplementary Material S1.pdf
- Supplementary Table S1.pdf
- Supplementary Table S2.pdf
- Supplementary Table S3.pdf
